# Supplementary material for: Impact of Cadmium on Prostate-Specific Antigen and Endothelial Markers: A Risk for Prostatic Damage
Source: Toxics. 2025 Dec 4;13(12):1049. doi: 10.3390/toxics13121049 (PMC12737596; doi:10.3390/toxics13121049)
Supplement: Supplementary file 1 [file toxics-13-01049-s001.zip]

Archive with 1 entries (1 files):
- toxics-3993501-supplementary.pdf
